# Supplementary material for: Knockdown of UBQLN1 Functions as a Strategy to Inhibit CRC Progression through the ERK-c-Myc Pathway
Source: Cancers (Basel). 2023 Jun 7;15(12):3088. doi: 10.3390/cancers15123088 (PMC10296216; doi:10.3390/cancers15123088)
Supplement: Supplementary file 1 [file cancers-15-03088-s001.zip]

Archive with 2 entries (2 files):
- S1Knockdown of UBQLN1 inhibited colorectal cells malignant progression through ERK-c-Myc signaling pathway.pdf
- S2 Densitometric analysis.pdf
